# Supplementary material for: Fibrosis Process Activation in Patients with Acute Cardiac Rejection: A Novel Noninvasive Diagnostic Approach
Source: Biomedicines. 2026 Jun 18;14(6):1371. doi: 10.3390/biomedicines14061371 (PMC13297594; doi:10.3390/biomedicines14061371)
Supplement: Supplementary file 1 [file biomedicines-14-01371-s001.zip]

Archive with 1 entries (1 files):
- biomedicines-4302891-supplementary.pdf
